# Supplementary material for: High Dietary Folic Acid Intake Is Associated with Genomic Instability in Peripheral Lymphocytes of Healthy Adults
Source: Nutrients. 2022 Sep 23;14(19):3944. doi: 10.3390/nu14193944 (PMC9571807; doi:10.3390/nu14193944)
Supplement: Supplementary file 1 [file nutrients-14-03944-s001.zip]

Archive with 1 entries (1 files):
- nutrients-1903517-supplementary.pdf
